# Supplementary material for: Functional Traits Are Good Predictors of Tree Species Abundance Across 101 Subtropical Forest Species in China
Source: Front Plant Sci. 2021 Jun 30;12:541577. doi: 10.3389/fpls.2021.541577 (PMC8278196; doi:10.3389/fpls.2021.541577)
Supplement: Supplementary Data Sheet 1 — Species abundance and mean value of traits for the 101 studied tree species. [file Data_Sheet_1.xlsx]

## Sheet: sheet1
Supplementary Data Sheet 1. Species abundance and mean value of traits for the 101 studied tree species.
Species	Stem density	Basal area per hectare	Growth form	Nmass	Pmass	N:P	WD	SLA	KS	KL	Amass	gs	yTlp
Aidia canthioides (Champ. ex Benth.) Masam.	5996	0.213	Short tree	26.71	0.72	36.91	0.79	144.69	0.45	0.36	93.47	1.8	-1.3
Syzygium rehderianum Merrill & L. M. Perry	5990	0.879	Intermediate tree	13.69	0.58	23.69	0.73	92.64	1.25	2.51	69.53	0.57	-1.85
Cryptocarya concinna Hance	4478	0.177	Intermediate tree	25.28	0.88	28.87	0.51	105	1.34	1.52	94.95	0.91	-1.75
Blastus cochinchinensis Loureiro	4011	0.058	Shrub	21.34	0.76	28.15	0.53	197.33	1.42	1.9	75.61	2.09	-1.25
Aporosa yunnanensis (Pax & K. Hoffmann) F. P. Metcalf	3747	0.436	Short tree	24.2	0.86	28.26	0.57	188.13	0.71	1.17	81.1	1.33	-0.95
Ardisia quinquegona Blume	3702	0.076	Short tree	21.47	0.75	28.75	0.62	154.04	0.5	0.55	100.88	1.22	-1.93
Craibiodendron scleranthum var. kwangtungense (S. Y. Hu) Judd	3325	1.664	Short tree	15.15	0.45	33.63	0.49	93.15	0.88	2.3	36.08	0.91	-1.76
Ormosia glaberrima Y. C. Wu	2702	0.288	Intermediate tree	23.83	0.66	36.36	0.43	148.53	0.6	0.43	64.8	2.12	-1.77
Cryptocarya chinensis (Hance) Hemsley	2557	1.208	Intermediate tree	22.77	0.87	26.12	0.52	109.24	1.23	1.63	88.67	1.65	-1.52
Castanopsis chinensis (Sprengel) Hance	2311	9.304	Tall tree	19.11	0.83	23.07	0.54	106.57	4.07	3.72	125.13	2.41	-2.35
Schima superba Gardner & Champion	2296	4.132	Tall tree	17.41	0.62	27.89	0.57	128.53	2.82	4.41	166.49	4.33	-1.56
Lindera metcalfiana Allen	2118	0.19	Short tree	20.88	0.89	23.46	0.55	141.21	1.89	2.34	63.54	1.13	-1.72
Xanthophyllum hainanense Hu	1873	0.359	Short tree	32.24	0.92	35.11	0.77	162.38	0.16	0.11	83.07	0.94	-1.74
Sarcosperma laurinum (Bentham) J. D. Hooker	1576	0.33	Intermediate tree	21.2	1	21.22	0.55	129.85	1.25	1.62	63.97	0.99	-1.75
Syzygium acuminatissimum (Blume) Candolle	1484	1.096	Intermediate tree	21.07	0.89	23.58	0.6	126.4	3.65	4.01	98.16	2.8	-1.44
Rhododendron henryi Hance	1425	0.398472	Shrub	9.88	0.52	19.01	0.54	132.19	2.21	8.9	65.99	0.96	-1.7
Neolitsea umbrosa (Nees) Gamble	1352	0.0775134	Shrub	18.81	1.11	16.93	0.59	145.12	1.8	6.71	98.89	1.69	-1.6
Lindera chunii Merrill	1302	0.151	Short tree	21.16	0.78	27.05	0.55	141.63	2	2.51	75.74	0.68	-1.42
Memecylon ligustrifolium Champion ex Bentham	1263	0.092	Short tree	15.07	0.46	32.96	0.86	81.18	0.56	0.72	33.09	0.31	-1.14
Mischocarpus pentapetalus (Roxburgh) Radlkofer	1252	0.044	Intermediate tree	30.39	1.58	19.23	0.5	159.48	1.28	1.73	106.95	2.05	-1.54
Psychotria asiatica Lineus	908	0.016	Shrub	17.59	0.76	23.02	0.59	142.13	0.87	1.78	83.98	1.17	-1.27
Machilus breviflora (Bentham) Hemsley	800	0.344	Intermediate tree	14.03	0.66	21.13	0.61	92.27	1.97	3.15	62.48	1.04	-2.12
Myrsine seguinii H. Léveillé	750	0.289	Short tree	12.22	0.57	21.48	0.73	93.06	0.98	2.85	40.52	0.92	-0.81
Engelhardia roxburghiana Wallich	737	3.475	Intermediate tree	10.65	0.7	15.13	0.45	106.59	3.2	6.4	126.04	2.14	-1.66
Carallia brachiata (Loureiro) Merrill	724	0.0450767	Intermediate tree	21.06	0.65	32.63	0.7	162.66	8.85	16.78	204.14	2.96	-1.54
Macaranga sampsonii Hance	675	0.0611856	Short tree	25.67	1.25	20.53	0.49	156.65	3.28	3.19	125.54	1.96	-1.16
Garcinia oblongifolia Champion ex Bentham	652	0.103602	Short tree	16.42	0.82	19.93	0.59	205.39	1.34	2.34	154.74	3.48	-1.31
Ilex triflora Blume	642	0.233955	Short tree	18.67	0.61	30.76	0.53	177.2	0.24	0.56	69.73	1.09	-1.33
Psydrax dicoccos Gaertner	603	0.158	Short tree	23.44	0.94	24.99	0.65	147.4	1.57	1.29	95.69	2.92	-1.81
Eurya macartneyi Champion	568	0.0823027	Short tree	10.76	0.37	28.96	0.71	68.84	0.48	1.14	62.35	1.09	-1.97
Machilus chinensis (Bentham) Hemsley	532	0.845	Intermediate tree	14.54	0.61	23.83	0.5	91.79	1.17	1.64	56.81	0.85	-1.96
Syzygium championii (Bentham) Merrill & L. M. Perry	404	0.104092	Short tree	12.04	0.52	22.97	0.77	91.99	2.45	4.37	64.82	1.56	-1.66
Artocarpus styracifolius Pierre	388	0.19158	Intermediate tree	29.66	1.09	27.14	0.53	117.65	3.51	3.78	98.7	2.22	-1.17
Diplospora dubia (Lindley) Masamune	335	0.0182012	Short tree	25.58	0.81	31.73	0.63	110.35	0.85	1.39	63.79	1.02	-1.93
Canarium album (Loureiro) Raeuschel	332	0.0946618	Tall tree	18.63	1.2	15.5	0.45	188.21	2.3	1.97	133.03	2.36	-1.42
Archidendron lucidum (Bentham) I. C. Nielsen	321	0.0136379	Intermediate tree	28.19	0.71	39.92	0.61	121.84	2.79	3.35	74.71	1.72	-1.74
Syzygium levinei (Merrill) Merrill & L. M. Perry	315	0.130241	Intermediate tree	16.73	0.84	19.83	0.72	112.38	2.37	3.04	80.64	1	-1.75
Gironniera subaequalis Planchon	286	0.259542	Intermediate tree	38.79	1.08	35.99	0.52	144.72	4.12	4.76	116.11	2.25	-1.09
Diospyros morrisiana Hance	280	0.0330708	Short tree	23.06	0.76	30.14	0.48	135.32	3.29	6.4	101.53	2.13	-1.82
Euonymus laxiflorus Champion ex Bentham	269	0.00550882	Shrub	23.17	0.92	25.05	0.7	196.78	0.62	1.19	86.64	1.21	-2.04
Castanopsis fissa (Champion ex Bentham) Rehder & E. H. Wilson	264	0.0663559	Intermediate tree	21	0.93	22.6	0.5	120.28	8.23	8.5	121.61	2.57	-2.35
Diospyros eriantha Champion ex Bentham	256	0.0366532	Intermediate tree	19.22	1.17	16.4	0.58	163.52	1.97	4.06	188.66	3.21	-1.68
Machilus velutina Champion ex Bentham	244	0.0462744	Short tree	14.04	0.79	17.8	0.64	120.91	1.47	2.64	131.44	2.85	-1.58
Acronychia pedunculata (Lineus) Miquel	231	0.0496351	Short tree	34.1	1.09	31.18	0.54	103.4	1.33	2.25	68.03	1.11	-1.71
Schefflera heptaphylla (Lineus) Frodin	198	0.0470244	Intermediate tree	23.06	1.01	22.83	0.45	86.59	2.57	5.42	136.8	2.47	-1.57
Meliosma rigida Siebold & Zuccarini	175	0.042998	Intermediate tree	16.82	0.94	17.89	0.43	139.88	1.34	1.52	52.14	1.74	-1.46
Pinus massoniana Lambert	169	0.699458	Tall tree	17.54	0.98	17.9	0.5	52.17	1.13	3.99	51.81	1.36	-2.3
Nephelium chryseum Blume	165	0.0516843	Intermediate tree	21.64	0.8	27.02	0.54	162.33	2.73	3.15	132.12	3.33	-1.27
Chrysophyllum roxburghii P. Royen	159	0.0156554	Short tree	22.42	0.64	34.99	0.65	153.5	1.14	1.56	93.21	1.88	-2.32
Mallotus paniculatus (Lamarck) Müller Argoviensis	146	0.0215789	Short tree	33.05	1.5	22.06	0.44	140.43	8.95	11.23	232.18	7.74	-1.42
Ilex chapaensis Merrill	136	0.206987	Intermediate tree	13.1	0.7	18.69	0.61	155.08	1.76	3.55	158.93	3.88	-1.39
Pygeum topengii Merrill	115	0.108696	Intermediate tree	23.46	1.04	22.47	0.48	150.13	4.78	4.61	105.98	1.23	-1.29
Photinia prunifolia (Hooker & Arnott) Lindley	114	0.0740239	Shrub	12.24	0.65	18.97	0.77	92.41	2.15	6.08	97.7	1.66	-2.64
Microdesmis caseariifolia Planchon ex J. D. Hooker	111	0.00949232	Short tree	37.44	1.19	31.59	0.64	186.12	1.2	1.71	124.56	1.59	-1.95
Melastoma sanguineum Sims	97	0.00461781	Short tree	20.96	0.84	24.83	0.54	147.72	3.6	6.99	188.12	5.6	-1.34
Itea chinensis Hooker & Arnott	75	0.00696075	Shrub	18.79	0.92	20.52	0.57	96.1	1.28	2.33	75.15	1.35	-1.35
Bridelia retusa (Lineus) A. Jussieu	75	0.0205446	Short tree	28.65	1.58	18.17	0.44	262.3	4.06	2.89	258.43	5.19	-1.63
Ficus variolosa Lindley ex Bentham	73	0.00627197	Shrub	24.32	0.99	24.56	0.53	171.12	4.08	4.98	137.09	2.66	-1.29
Helicia reticulata W. T. Wang	73	0.017147	Short tree	11.37	0.54	21.01	0.68	109.15	0.9	1.62	84.5	2.02	-1.64
Elaeocarpus dubius A. Candolle	66	0.00884665	Intermediate tree	20.82	0.7	29.81	0.55	183.1	1.35	1.59	142.4	2.55	-1.97
Melicope pteleifolia (Champion ex Bentham) T. G. Hartley	62	0.000889798	Short tree	30.03	1.07	27.98	0.5	149.75	1.45	1.46	173.47	5.52	-1.68
Ficus esquiroliana H. Léveillé	57	0.0105391	Short tree	27.9	1.63	17.12	0.4	280.7	3.31	2.02	203.57	6.54	-0.73
Litsea cubeba (Loureiro) Persoon	55	0.00304544	Short tree	38.83	1.03	37.63	0.42	275.32	4.01	5.13	380.13	10.65	-1.67
Sterculia lanceolata Cavanilles	53	0.0130679	Intermediate tree	28.34	1.22	23.19	0.43	156.76	3.32	3.41	160.13	2.4	-1.22
Elaeocarpus japonicus Siebold & Zuccarini	50	0.0098869	Short tree	12.35	0.69	17.82	0.45	128.93	1.4	1.73	92.75	1.49	-1.88
Lasianthus chinensis (Champion ex Bentham) Bentham	48	0.000510174	Shrub	18.36	0.73	25	0.65	205.28	0.08	0.11	83.87	2.3	-2.04
Croton lachnocarpus Bentham	48	0.00071111	Shrub	35.67	1.51	23.58	0.51	217.31	1.29	1.57	156.73	5.34	-1.29
Machilus phoenicis Dunn	45	0.00157513	Short tree	11.79	0.65	18.23	0.57	73.68	0.24	0.36	44.51	0.54	-1.98
Tarenna mollissima (Hooker & Arnott) B. L. Robinson	39	0.000357249	Shrub	29.44	0.7	42.25	0.64	219.89	0.5	0.71	112.42	2.33	-2
Caryota maxima Blume ex Mart	39	0.0536094	Intermediate tree	26.49	1.6	16.6	0.43	151.75	7.78	4.5	170.57	3.08	-1.62
Homalium cochinchinense (Loureiro) Druce	36	0.00398849	Short tree	20.05	1.16	17.34	0.68	99.63	2.29	10.25	84.34	1.48	-1.92
Gardenia jasminoides J. Ellis	35	0.00552697	Shrub	19.29	1.14	16.98	0.68	146.74	1.03	2.08	145.74	5.2	-0.94
Rhaphiolepis indica (Lineus) Lindley	31	0.0180709	Shrub	14.9	0.94	15.86	0.76	105.54	1.04	3.46	77.82	1.23	-2.23
Syzygium jambos (Lineus) Alston	28	0.01716	Intermediate tree	15.76	0.8	19.6	0.64	83.69	4.2	6.1	97.53	1.74	-1.54
Canthium horridum Blume	24	0.000766159	Short tree	19.56	1.64	11.92	0.66	187.02	2.31	3.82	143.51	2.58	-1.67
Pterospermum lanceifolium Roxburgh	22	0.0102549	Intermediate tree	24.66	1.29	19.1	0.4	187.47	2.06	2.3	179.89	2.62	-1.5
Zanthoxylum myriacanthum Wallich ex J. D. Hooker	20	0.00544901	Short tree	26.3	0.74	35.62	0.59	83.22	2.84	3.77	74.32	1.97	-1.67
Ormosia semicastrata Hance	20	0.00678172	Intermediate tree	22.8	0.99	22.93	0.58	177.6	2.14	4.22	101.6	1.47	-1.84
Triadica cochinchinensis Loureiro	19	0.000874737	Short tree	23.42	0.91	25.67	0.43	133.24	4.41	7.79	148.83	4.57	-2.06
Glochidion wrightii Bentham	19	0.00163891	Short tree	18.47	0.97	19.1	0.59	164.92	8.88	8.63	297.41	7.76	-1.12
Antidesma bunius (L.) Spreng	19	0.000362672	Shrub	21.46	1.23	17.48	0.6	233.35	0.75	2.23	106.56	1.75	-1.02
Ficus fistulosa Reinwardt ex Blume	17	0.00103374	Intermediate tree	23.5	1.47	16.03	0.39	190.22	2.22	1.55	234.28	5.22	-0.77
Alchornea trewioides (Bentham) Müller Argoviensis	14	0.000243238	Shrub	35.98	1.16	31.08	0.51	222.05	4.06	3.82	362.68	12.44	-1.56
Pterospermum heterophyllum Hance	14	0.000338389	Tall tree	26.69	1.5	17.77	0.37	194.52	6.22	6.88	193.49	4.35	-1.66
Ficus variegata Blume	14	0.00317438	Short tree	21.43	1.59	13.51	0.38	154.37	8.01	10.69	140.74	4.04	-0.87
Ilex cochinchinensis (Loureiro) Loesener	12	0.00644494	Intermediate tree	14.03	0.55	25.61	0.56	99.71	0.79	0.99	88.64	3.11	-2.05
Vitex quinata (Lour.) F.N.Williams	11	0.00757269	Intermediate tree	21.78	1.37	15.94	0.49	166.11	1.71	3.41	228.5	5.43	-1.25
Archidendron clypearia (Jack) I. C. Nielsen Adansonia	10	0.000120917	Short tree	29.17	1.01	28.94	0.36	279.32	4.89	7.1	160.02	3.71	-1.29
Canarium pimela K. D. Koenig	9	0.000142853	Tall tree	16.77	1.08	15.54	0.46	131.78	2.19	3.04	133.76	2.08	-1.77
Trema tomentosa (Roxburgh) H. Hara	7	0.000226312	Shrub	35.62	1.54	23.08	0.34	304.45	4.13	5.64	488.54	11.18	-1.14
Cratoxylum cochinchinense (Loureiro) Blume	7	0.00274033	Short tree	24.13	1.22	19.7	0.58	162.55	3.28	2.92	141.5	6.1	-1.44
Machilus kwangtungensis Yang	7	0.00631298	Short tree	16.74	0.91	18.41	0.47	117.06	4.86	9.14	154.5	4.21	-1.52
Glochidion eriocarpum Champion ex Bentham	7	7.84314e-05	Shrub	16.77	0.94	17.88	0.47	198.98	1.7	1.84	158.95	4.68	-1.66
Lindera kwangtungensis (H. Liu) C. K. Allen	6	0.00209053	Tall tree	21.99	1.14	19.34	0.42	163.27	3.39	4.22	61.09	1.45	-1.38
Toxicodendron succedaneum (Lineus) Kuntze	6	0.000461853	Short tree	31.24	2.04	15.28	0.46	134.2	4.77	5.7	174.48	4.36	-1.62
Ficus nervosa Heyne ex Roth	5	0.0072702	Tall tree	21.12	1.14	18.45	0.43	185.71	5.65	6.83	197.6	3.25	-0.93
Nauclea officinalis (Pierre ex Pitard) Merrill & Chun	5	0.00260446	Short tree	22.24	1.51	14.75	0.53	232.65	5.43	9.54	175.95	3.06	-0.85
Clerodendrum fortunatum Lineus	2	3.74635e-05	Shrub	32.68	1.28	25.6	0.44	163.18	3.83	6.85	219.21	8.17	-1.35
Melastoma malabathricum Lineus	2	1.56088e-05	Shrub	18.84	1.03	18.23	0.46	184.34	3.65	11.29	414.15	9.1	-1.08
Ormosia pinta (Loureiro) Merrill	2	0.00371776	Intermediate tree	30.52	1.95	15.65	0.49	321.12	5.92	3.82	224.42	3.84	-1.39
Ficus hispida Lineus f.	2	0.000167231	Short tree	24.71	1.74	14.2	0.35	193.13	5.51	5.41	198.73	5.43	-1.08
